# Supplementary material for: Embryo Transfer Procedural Parameters Do Not Predict IVF Cycle Outcome
Source: J Clin Med. 2024 Feb 26;13(5):1312. doi: 10.3390/jcm13051312 (PMC10931750; doi:10.3390/jcm13051312)
Supplement: Supplementary file 1 [file jcm-13-01312-s001.zip]

Archive with 1 entries (1 files):
- jcm-2769192-supplementary.pdf
